# Supplementary material for: Impact of the griffithsin anti-HIV microbicide and placebo gels on the rectal mucosal proteome and microbiome in non-human primates
Source: Sci Rep. 2018 May 23;8:8059. doi: 10.1038/s41598-018-26313-8 (PMC5966460; doi:10.1038/s41598-018-26313-8)
Supplement: Supplementary file 2 — Dataset Table S1 [file 41598_2018_26313_MOESM2_ESM.xlsx]

## Sheet: louisville_cdc_macaque_pt
Supplementary Table S1. Taxonomic assignment tables of taxa proportion and associated metadata
Metadata									Taxonomic assignment (proportions)
Barcode_sample	subjID	timePoint	treatment1	treatment2	date	group	Total sequences		Streptococcus	Prevotella_9	Lactobacillus	Ruminococcaceae_UCG.005	Lachnospiraceae	Helicobacter	Ruminococcaceae_UCG.002	Collinsella	Subdoligranulum	Christensenellaceae_R.7_group	Roseburia	Faecalibacterium	Ruminococcaceae	Blautia	Bacteroidales_S24.7_group	Dialister	Weissella	Ruminococcaceae_UCG.014	Clostridium_sensu_stricto_1	Prevotellaceae	Megasphaera	Dorea	Holdemanella	Ruminococcaceae_NK4A214_group	Prevotella_2	Mogibacterium	Brachyspira	ODP1230B8.23	Senegalimassilia	Lachnospiraceae_AC2044_group	Solobacterium	Coriobacteriaceae	Anaerotruncus	Ruminococcus_1	Rikenellaceae_RC9_gut_group	Prevotella_7	Lachnospiraceae_NK4A136_group	Olsenella	Lactococcus	Oribacterium	Phascolarctobacterium
348160	J22	BL6	BL6	BL6	2015-03-11	CARB_first	67737		0.240769	0.131184	0.0161212	0.0372027	0.0319323	0.00180108	0.0199153	0.0439937	0.0413068	0.0114118	0.0272082	0.0160474	0.0120614	0.00863634	0.00191919	0.0171693	0.0329805	0.00941878	0.0058609	0.00640713	0.0046651	0.00868063	0.0130505	0.00993549	0.00589043	0.00369075	0.000310023	0.000428126	0.00885779	0.00400077	0.00519657	0.0134195	0.00597901	0.00150582	0.000664334	0.00405982	0.00524086	0.00928591	0.00100388	0.00311499	0.00166822
348158	J24	BL6	BL6	BL6	2015-03-11	HEC_first	66761		0.253052	0.0302572	0.0197421	0.0230074	0.0274412	0.000674046	0.0489358	0.00730966	0.0152784	0.0306916	0.000898728	0.0030407	0.0277108	0.00515271	0.0730367	0.0136906	0.0137655	0.0118183	0.00256138	0.00942167	0.00461347	0.0115786	0.00413415	0.0102904	0.00644089	0.00967631	0.000973622	0.0262878	0.00435883	0.000704004	0.00435883	0.00588667	0.0116535	0.000704004	0.015578	0.0136607	0.000763919	0.0110993	0.000808855	0.00654574	0.00810353
348159	JIE	BL6	BL6	BL6	2015-03-11	HEC_first	63087		0.12245	0.122719	0.117092	0.055051	0.0626912	0.00393108	0.0368697	0.0285954	0.0164693	0.0164852	0.0255837	0.0114762	0.0161047	0.022572	0.00626119	0.00366161	0.0150903	0.00653066	0.00783046	0.00507236	0.0103032	0.0126968	0.0110958	0.00805237	0.0179752	0.00594417	0.00317023	0.000855961	0.00889248	0.00529428	0.0102874	0.00426395	0.00852791	0.00678428	0.00109373	0.00239352	0.00473949	0.00336044	0.00014266	0.00259958	0.00397863
348157	JK3	BL6	BL6	BL6	2015-03-11	CARB_first	63288		0.211588	0.129803	0.0672481	0.0429307	0.0285836	0.00480344	0.0136361	0.0323284	0.0433099	0.00990709	0.0390753	0.0257869	0.0141575	0.0178549	0.0112344	0.0176495	0.0149949	0.0135097	0.011819	0.012135	0.0190557	0.015232	0.00790039	0.00431361	0.00541967	0.00639932	0.00129566	0.00218051	0.0061307	0.00126406	0.00760018	0.00448742	0.00698395	0.00137467	0.00232272	0.0079952	0.00350777	0.00677854	0.000537227	0.00701555	0.000553027
348156	JLL	BL6	BL6	BL6	2015-03-11	HEC_first	71111		0.0124172	0.0939095	0.0392766	0.0881158	0.064561	0.0455063	0.0487266	0.0247641	0.0119672	0.0290391	0.0361126	0.0109547	0.018886	0.0372938	0.000576563	0.00576563	0.0434673	0.00998439	0.00736876	0.00409219	0.0171563	0.0135422	0.0252985	0.0137813	0.00412032	0.0169875	0.000942189	0.00572345	0.00974533	0.0184219	0.00900001	0.00658126	0.0126422	0.0115313	0.00163125	0.00246094	0.00493595	0.00516095	0	0.00407813	0.00120938
348155	JZ8	BL6	BL6	BL6	2015-03-11	CARB_first	61541		0.104727	0.0770056	0.0502917	0.0161518	0.0147706	0.000844965	0.0513154	0.053964	0.0379584	0.0213191	0.0025349	0.00459856	0.018183	0.00485855	0.0602038	0.000324987	0.0137469	0.0110983	0.0333761	0.0222941	0.00113745	0.00552477	0.00763718	0.00744219	0.0131782	0.00778343	0.000828716	0.0593913	0.0123657	0	0.00297363	0.00719845	0.00589851	0.000373735	0.0395021	0.0012837	0.000454981	0.00467981	0	0.00199867	0.00872589
348172	J22	BL10	BL10	BL10	2015-04-14	CARB_first	74805		0.15642	0.099111	0.0873605	0.0418956	0.0497694	0.0262549	0.0175256	0.0235679	0.0287013	0.0142103	0.0349442	0.0210146	0.00914377	0.0254662	0.00163091	0.0138761	0.0114565	0.00818127	0.0108549	0.0112292	0.0123789	0.0119778	0.00844863	0.00723214	0.00585522	0.00680436	0.00993249	0.00196511	0.00763318	0.00554776	0.00886304	0.00786044	0.00896999	0.00922398	0.00199185	0.00482588	0.00672415	0.00324845	0.00588196	0.00380991	0.00340886
348170	J24	BL10	BL10	BL10	2015-04-14	HEC_first	59836		0.103182	0.0328899	0.0346113	0.0447724	0.0422822	0.00427836	0.0721973	0.012668	0.0201551	0.0332576	0.00633398	0.00902467	0.0308176	0.00965974	0.0543151	0.0279598	0.00247343	0.0149241	0.00123671	0.00884083	0.0151581	0.0157932	0.0134869	0.0143726	0.00442877	0.0192025	0.00128685	0.0147737	0.0065011	0.00193863	0.0117655	0.00909152	0.0139381	0.00228959	0.0217261	0.00625042	0.00233973	0.0174644	0.000601644	0.00620028	0.00544823
348171	JIE	BL10	BL10	BL10	2015-04-14	HEC_first	52936		0.172945	0.0561999	0.0586368	0.0684034	0.116065	0.000868974	0.043562	0.0425042	0.010031	0.0326999	0.00721626	0.00961538	0.028865	0.0138091	0.0137713	0.00460934	0.00249358	0.0113344	0.0108622	0.00324921	0.00179462	0.0101065	0.00787744	0.0178329	0.00498715	0.00931313	0.0010201	0.00782076	0.0130157	0.00553499	0.0099932	0.00908644	0.0105032	0.0120712	0.00147348	0.00145459	0.0048927	0.00479825	5.66722e-05	0.0016246	0.00398595
348169	JK3	BL10	BL10	BL10	2015-04-14	CARB_first	76939		0.0133092	0.0881348	0.00957902	0.00727849	0.0135042	0.508013	0.00792836	0.0033663	0.00547187	0.00159867	0.0155058	0.00781138	0.00378222	0.0053159	0.00233952	0.0062907	0.000766841	0.000922809	0.00327532	0.00457505	0.00313235	0.00425012	0.000467903	0.000987796	0.00645966	0.00120875	0.164572	0.000389919	0.000545887	0.000168965	0.00149469	0.000298938	0.00133872	0.00267745	0.00353527	0.00618672	0.00323633	0.00033793	0	0.00539388	0.000220954
348168	JLL	BL10	BL10	BL10	2015-04-14	HEC_first	52884		0.056709	0.111546	0.0265298	0.0418841	0.024185	0.205317	0.019174	0.00977611	0.0133311	0.0146169	0.0417518	0.00809319	0.0115725	0.0528326	0.000321458	0.00796082	0.00903865	0.00697754	0.00181529	0.00807428	0.0132365	0.0126692	0.00567279	0.00554043	0.00884956	0.00421678	0.00353604	0.00665608	0.00342259	0.00843355	0.00414114	0.00270403	0.00472733	0.00886847	0.00117238	0.00552152	0.00523788	0.00145602	0.00128583	0.00417896	0.000661826
348167	JZ8	BL10	BL10	BL10	2015-04-14	CARB_first	57227		0.0536285	0.0592028	0.0168277	0.0285879	0.0358572	0.000209691	0.03563	0.0593601	0.0250756	0.016985	0.0160064	0.0264211	0.0277317	0.0217904	0.0851172	0.00518986	0.0102749	0.015954	0.10689	0.0104147	0.00106593	0.0103972	0.0198682	0.00674507	0.00466563	0.0115854	0.000314537	0.0223671	0.00753141	0.00279588	0.012931	0.00866724	0.00870219	0.00527723	0.0162685	0.00178238	0.00492774	0.00623831	0	0.00185227	0.00983801
348190	J22	24h	24h-P1	PLACEBO1_POST	2015-04-20	CARB_first	45364		0.0643682	0.211732	0.00628251	0.00350498	0.00398995	0.329226	0.00101402	0.0122123	0.0191121	0.000947888	0.0333084	0.0149017	0.0021603	0.0172163	0.000352703	0.0115069	0.00171943	0.000220439	0.000308615	0.00432061	0.00976545	0.00974341	0.00295388	0.000198395	0.0145269	0.000330659	0.0930914	0.000198395	0.000925844	0.000705405	0.00260118	0.000484966	0.00061723	0.00205008	0.000484966	0.00116833	0.00460718	0.000242483	0	0.00284366	0.00769333
348188	J24	24h	24h-P1	PLACEBO1_POST	2015-04-20	HEC_first	67662		0.296562	0.0846413	0.0215039	0.0210162	0.0392096	0.00149271	0.0341107	0.0296917	0.0170258	0.0130058	0.0128876	0.0131832	0.00979871	0.00592652	0.0598859	0.016479	0.0216961	0.00211345	0.000310366	0.0191245	0.00960657	0.0109219	0.00224646	0.00654725	0.00736011	0.00774438	0.000384263	0.000724188	0.00523189	0.000945878	0.00354704	0.0101977	0.00387219	0.00268984	0.0128876	0.0171145	0.0106263	0.00880849	0.000325146	0.00803996	0.00438947
348189	JIE	24h	24h-P1	PLACEBO1_POST	2015-04-20	HEC_first	81950		0.282697	0.0917023	0.0684564	0.0221599	0.0814887	0.000219646	0.0160098	0.0179012	0.0202563	0.00785845	0.0234777	0.0247468	0.0130079	0.0405491	0.00972544	0.0110311	0.00787065	0.00791946	0.012288	0.00688225	0.0154728	0.00916412	0.0119097	0.00442953	0.00649176	0.00403905	0.000317267	0.00146431	0.00629652	0.0023917	0.00815131	0.0047468	0.00366077	0.00926174	0.000683344	0.00150092	0.00937157	0.00207444	0	0.0052349	0.00990848
348187	JK3	24h	24h-P1	PLACEBO1_POST	2015-04-20	CARB_first	67735		0.0896287	0.220374	0.0660958	0.021968	0.0476858	0.00132871	0.0147634	0.0312984	0.0342216	0.0107478	0.0288477	0.0305455	0.0188381	0.018971	0.0142615	0.0179376	0.0229866	0.00974385	0.0057725	0.0231786	0.00860707	0.0117517	0.00876947	0.0042371	0.0164612	0.00713073	0.000679117	8.85805e-05	0.00587584	0.000369085	0.00826751	0.00727836	0.0077065	0.00248025	0.00339559	0.0155754	0.0071012	0.0077065	0.000811988	0.0101277	0.00321842
348186	JLL	24h	24h-P1	PLACEBO1_POST	2015-04-20	HEC_first	69709		0.00681404	0.110947	0.00972615	0.0347444	0.0245162	0.160654	0.0341132	0.0379578	0.0176735	0.0217619	0.0187063	0.0264959	0.0199544	0.0381443	0.0145462	0.017071	0.000602505	0.00325639	0.000903757	0.0093962	0.0191654	0.0142736	0.00529343	0.00817685	0.014288	0.0161672	0.0109025	0.0063263	0.00903757	0.0122222	0.00514998	0.00576683	0.010343	0.0123083	0.005566	0.00964008	0.0150483	0.00608243	0	0.00813381	0.00258216
348185	JZ8	24h	24h-P1	PLACEBO1_POST	2015-04-20	CARB_first	36760		0.154652	0.185691	0.0380033	0.0181175	0.0307127	0.000734494	0.00661045	0.0531556	0.047198	0.0047062	0.0196953	0.0483406	0.0178999	0.0183624	0.00769859	0.00552231	0.0121872	0.000244831	0.00903156	0.0152339	0.00677367	0.0123776	0.0153428	0.00152339	0.0270947	0.00486942	0.000353645	0.000353645	0.0113983	0.000707291	0.00565832	0.0070185	0.00418934	0.00127856	0.004679	0.00666485	0.00250272	0.00756257	0	0.00748096	0.0234494
348178	J22	T0	pre-P1	PLACEBO1_PRE	2015-04-20	CARB_first	86779		0.197571	0.230517	0.00455179	0.0227013	0.0152111	0.0860231	0.00910358	0.0185529	0.0285092	0.00693716	0.0417036	0.0102444	0.00549672	0.0236693	0.00116388	0.0124108	0.0066606	0.00243146	0.000334182	0.00640708	0.0111548	0.00873483	0.00698326	0.00306526	0.0293158	0.00190138	0.0276565	0.00200509	0.00280022	0.00595766	0.0054391	0.00271955	0.00462093	0.00494359	0.00123302	0.0037221	0.00828541	0.000933406	0.00237385	0.00384886	0.00515102
348177	JIE	T0	pre-P1	PLACEBO1_PRE	2015-04-20	HEC_first	56811		0.13559	0.131084	0.0647234	0.0327049	0.090141	0.00690007	0.0221964	0.0276707	0.0251712	0.0158244	0.0356621	0.0318776	0.0201898	0.0193272	0.0202954	0.00973403	0.0087131	0.013008	0.00401331	0.0111598	0.0116175	0.00968122	0.0173734	0.00591435	0.0133073	0.00617838	0.00964602	0.00299238	0.00832585	0.00176022	0.0121983	0.00591435	0.00441816	0.00786819	0.0016194	0.00357325	0.00742814	0.00447097	0.000105613	0.00561511	0.0102973
348175	JK3	T0	pre-P1	PLACEBO1_PRE	2015-04-20	CARB_first	54351		0.148829	0.131148	0.0230723	0.0392265	0.0334124	0.00126953	0.0303214	0.0362643	0.0298799	0.0147007	0.0250409	0.0271384	0.0211588	0.0112785	0.0429063	0.0150503	0.0621148	0.0119041	0.00583246	0.0188773	0.00351419	0.00649482	0.00737797	0.00936505	0.00710199	0.00870269	0.00121433	0.00158231	0.00603485	0.0016743	0.00914427	0.0050781	0.00621884	0.00229987	0.0134128	0.00870269	0.0114073	0.00590606	0.00542768	0.0111865	0.00250225
348174	JLL	T0	pre-P1	PLACEBO1_PRE	2015-04-20	HEC_first	59644		0.034052	0.0857756	0.0110657	0.0924821	0.0370196	0.0185769	0.0535846	0.0532157	0.0166655	0.0358293	0.0161961	0.0107806	0.0364161	0.0233385	0.00917108	0.00454363	0.0125746	0.0195661	0.00320233	0.00804775	0.0188284	0.0111998	0.0183589	0.0194152	0.00370532	0.020505	0.000285024	0.0109818	0.0117028	0.0251995	0.0142512	0.00999262	0.0111998	0.0137985	0.00410771	0.00456039	0.00860103	0.00848367	0.00127423	0.00457716	0.00065388
348173	JZ8	T0	pre-P1	PLACEBO1_PRE	2015-04-20	CARB_first	61392		0.30517	0.0202958	0.0508698	0.0155069	0.0243517	0.000570107	0.0516517	0.0295804	0.0174778	0.0147413	0.00767201	0.0094312	0.0331151	0.00845387	0.013878	0.00197094	0.00280167	0.00452828	0.0520589	0.0106529	0.00200352	0.00443054	0.00514725	0.00571736	0.0039093	0.0197094	0.000651551	0.0607408	0.0049355	0.00197094	0.00301342	0.00506581	0.008405	0.000765572	0.010832	0.000179176	0.00329033	0.0040559	0	0.00123795	0.00514725
348199	J22	d7	d7-P1	PLACEBO1_POST	2015-04-27	CARB_first	60280		0.180607	0.109738	0.0908261	0.0483079	0.0481752	0.00250498	0.0205707	0.0554579	0.0306072	0.012276	0.0491042	0.0260285	0.0129064	0.0124253	0.00230591	0.0149967	0.00877571	0.0115959	0.00577306	0.00530856	0.00982084	0.0171035	0.0132216	0.00834439	0.00565693	0.00474453	0.000564035	0.00136032	0.00749834	0.0040146	0.0097213	0.0105839	0.00633709	0.00288653	0.000613802	0.00454545	0.00424685	0.00741539	0.00484406	0.00535833	0.00192435
348194	J24	d7	d7-P1	PLACEBO1_POST	2015-04-27	HEC_first	58294		0.246338	0.0220606	0.0383058	0.0396267	0.0340172	0.000274471	0.0549971	0.0119909	0.0150101	0.0272584	0.00670738	0.00411706	0.0175318	0.00603836	0.0475349	0.0254743	0.00157821	0.0140495	0.0069647	0.0119052	0.00965794	0.00763372	0.00612413	0.0137407	0.00313926	0.0106357	0.000274471	0.0330566	0.00415137	0.00149243	0.00355097	0.00667307	0.0124541	0.000651868	0.0211686	0.00734209	0.00150959	0.0071877	0.000240162	0.00725632	0.00152674
348200	JIE	d7	d7-P1	PLACEBO1_POST	2015-04-27	HEC_first	56279		0.213383	0.0681782	0.0709146	0.0588852	0.0650509	0.000852894	0.029336	0.0409567	0.0232947	0.024343	0.0161694	0.0160451	0.0167025	0.0206649	0.00641447	0.00273637	0.048455	0.0133798	0.0178042	0.00387356	0.00474422	0.0120116	0.012438	0.0110165	0.012669	0.00716075	0.00012438	0.00168802	0.0114785	0.00406901	0.00861778	0.00927522	0.00875993	0.00296736	0.000621902	0.00161694	0.00275414	0.0054372	0.000479753	0.00250538	0.0030029
348193	JK3	d7	d7-P1	PLACEBO1_POST	2015-04-27	CARB_first	55905		0.0702978	0.1895	0.1934	0.0329666	0.0373133	0.00327341	0.0155085	0.0388874	0.0276541	0.0140596	0.0158125	0.026706	0.016528	0.0105894	0.0262767	0.0141311	0.022091	0.00944459	0.00545568	0.0169216	0.00508005	0.00753063	0.00490117	0.00466863	0.0114659	0.00375637	0.00148466	0.000447187	0.00751274	0.000178875	0.00495483	0.00973079	0.0048654	0.00152044	0.00418567	0.0148108	0.00550935	0.00872909	0.00153832	0.00862177	0.0031482
348192	JLL	d7	d7-P1	PLACEBO1_POST	2015-04-27	HEC_first	68611		0.0185539	0.0558657	0.0169652	0.116672	0.0336098	0.0204632	0.0602382	0.025098	0.00721459	0.0597135	0.0209733	0.00561135	0.0341345	0.0255061	0.00208421	0.00193846	0.0115288	0.0306656	0.0289604	0.00390608	0.0207547	0.00880325	0.0157409	0.02743	0.000991095	0.0182478	0.000116599	0.00515952	0.00954657	0.0143126	0.00867208	0.00657329	0.0122867	0.00980892	0.00526155	0.0049409	0.00690851	0.0134964	0.000116599	0.00378948	0.00094737
348191	JZ8	d7	d7-P1	PLACEBO1_POST	2015-04-27	CARB_first	65642		0.23159	0.0816093	0.199171	0.0275738	0.0235215	0.0006246	0.0167119	0.0432955	0.0248164	0.00770848	0.0150209	0.0342159	0.0153408	0.00997837	0.00505774	0.0111362	0.00123397	0.00371713	0.014442	0.0118522	0.0062917	0.00915572	0.00335151	0.00274215	0.00511867	0.00601749	0.000335151	0.0215563	0.00938424	0	0.00313823	0.00790652	0.00332104	0.00228512	0.00929283	0.00289449	0.00164529	0.00470735	0	0.00492063	0.00525578
348205	J24	T0	pre-G1	GRFT_PRE	2015-05-04	HEC_first	67359		0.281269	0.0252676	0.0730415	0.0352737	0.0377975	0.0012619	0.0452798	0.0212444	0.0281625	0.0141184	0.0149646	0.0150834	0.0182307	0.00825428	0.0427114	0.0259505	0.00632432	0.00755653	0.0049882	0.00717053	0.0111492	0.0196707	0.0060571	0.00610163	0.00304339	0.00727445	0.00167758	0.00377084	0.00467644	0.00200419	0.00708146	0.0105257	0.0101249	0.00200419	0.0119806	0.00565626	0.00118767	0.00721507	0.000875904	0.00576018	0.00562657
348206	JIE	T0	pre-G1	GRFT_PRE	2015-05-04	HEC_first	58289		0.0577811	0.0768756	0.0652267	0.111205	0.12414	0.0005833	0.0416374	0.0232119	0.0142737	0.0389096	0.00638199	0.00883529	0.0202268	0.0224228	0.0130213	0.000995042	0.00677658	0.0408482	0.0282729	0.00137247	0.00296797	0.0126096	0.0128498	0.0122493	0.00442622	0.0116145	0.000446053	0.00199008	0.0151143	0.00693098	0.0218566	0.012438	0.00969308	0.014531	0.00106367	0.000720548	0.00442622	0.00411741	0.000205871	0.001321	0.0049409
348196	JK3	T0	pre-G1	GRFT_PRE	2015-05-04	CARB_first	54679		0.061797	0.13208	0.142468	0.0307614	0.0404543	0.000530368	0.00775435	0.0258417	0.0460872	0.00619982	0.00806525	0.0360833	0.0250553	0.00592549	0.00905284	0.0273048	0.0153075	0.00709596	0.00482818	0.0485744	0.0117778	0.0103513	0.00499278	0.00221292	0.0215805	0.00232265	0.000182886	0.00389546	0.00859562	0.0017557	0.00528539	0.0102782	0.00285301	0.00126191	0.00583405	0.0340716	0.00689479	0.0169169	0.00102416	0.0113938	0.0103513
348197	JLL	T0	pre-G1	GRFT_PRE	2015-05-04	HEC_first	63486		0.00220521	0.173928	0.0513814	0.042214	0.0334877	0.00292978	0.0213433	0.0233595	0.0442302	0.0307784	0.0182717	0.0232335	0.0287937	0.0122704	0.0174527	0.0166178	0.00174842	0.0180512	0.00603283	0.0201619	0.0181772	0.0114671	0.00885235	0.0118136	0.0135778	0.00752922	4.72545e-05	0.0107425	0.010459	0.0237533	0.0099077	0.005198	0.00554453	0.0111836	0.0067574	0.0122232	0.0264625	0.00444192	0.000126012	0.00779699	0.00784425
348203	JZ8	T0	pre-G1	GRFT_PRE	2015-05-04	CARB_first	64580		0.287519	0.110808	0.15655	0.0291576	0.025751	0.000944565	0.0173119	0.022267	0.0233973	0.00758749	0.0190926	0.0290183	0.0203778	0.0112264	0.00368535	0.0163983	0.00281821	0.00345308	0.0246516	0.0128213	0.0107464	0.00998761	0.00419635	0.00391762	0.00291112	0.00625581	0.000541963	0.00480025	0.00410344	0	0.005048	0.00421183	0.00693713	0.00241561	0.00351502	0.00156395	0.00466089	0.00249303	0.000154847	0.00286466	0.0103438
348207	J22	24h	24h-G1	GRFT1_PRE	2015-05-05	CARB_first	102942		0.245643	0.10196	0.0133279	0.0506305	0.0985409	0.0182627	0.014105	0.0349614	0.0337666	0.0121719	0.0140953	0.0153096	0.0071788	0.0241592	0.00262284	0.013765	0.0279963	0.00918964	0.00298226	0.0047891	0.0119096	0.0126868	0.00791708	0.00607138	0.0048571	0.0051291	0.00575081	0.00134056	0.00695537	0.012201	0.00752851	0.00864565	0.00291426	0.0019817	0.000495425	0.00304055	0.00453654	0.00451711	0.00401197	0.00428397	0.00368168
348195	J24	24h	24h-G1	GRFT_POST	2015-05-05	HEC_first	57007		0.166734	0.0543442	0.0492922	0.0316979	0.034715	0.000122792	0.0411353	0.0255232	0.0251548	0.0256109	0.0128054	0.0191906	0.0211202	0.0112618	0.0807796	0.0276457	0.0163489	0.00235059	0.00408722	0.0131738	0.0051748	0.0139632	0.00578876	0.0114898	0.00812181	0.0097181	0.000298209	0.00789377	0.00620976	0.00142088	0.00752539	0.0127704	0.010525	0.00292946	0.00926202	0.020208	0.0026488	0.01156	0.000842002	0.00817443	0.00636764
348201	JIE	24h	24h-G1	GRFT_POST	2015-05-05	HEC_first	61027		0.135678	0.127763	0.052403	0.0763433	0.0551231	0.00158946	0.0243663	0.0245465	0.0232356	0.0265784	0.00760319	0.017058	0.017271	0.017353	0.0145018	0.0026054	0.0247595	0.0184836	0.0192374	0.006407	0.00314615	0.00868468	0.00834057	0.00786537	0.0356563	0.00504695	0.00137644	0.00481754	0.0108149	0.00789814	0.0100939	0.00807839	0.004031	0.0134531	0.00152392	0.00373605	0.0072427	0.004031	0.00034411	0.00388353	0.00843889
348204	JK3	24h	24h-G1	GRFT_POST	2015-05-05	CARB_first	54515		0.0452536	0.0924516	0.306815	0.103384	0.0686783	0.000843804	0.0202513	0.0176649	0.0196643	0.0233147	0.00253141	0.00528295	0.00975878	0.00977713	0.00278822	0.00950197	0.00849308	0.0137393	0.00297166	0.00689718	0.00539301	0.00885995	0.00720903	0.00744749	0.00612675	0.00465927	0.000440246	0.00133908	0.0101073	0.00675044	0.00403559	0.0105109	0.00476933	0.00763093	0.00132074	0.0087132	0.00267816	0.00957535	0.00025681	0.00291663	0.000385215
348202	JLL	24h	24h-G1	GRFT_POST	2015-05-05	HEC_first	57947		0.00395189	0.0881323	0.0549295	0.0812812	0.0461801	0.00836972	0.0504772	0.0217613	0.0107685	0.0534799	0.01208	0.00408994	0.0332545	0.00935337	0.00403817	0.00184651	0.000276114	0.0673201	0.0155314	0.00735155	0.0119937	0.00636789	0.0178439	0.0252127	0	0.0126667	5.17714e-05	0.00804183	0.00945692	0.0945347	0.00849052	0.00799006	0.00943966	0.0218993	0.0049528	0.00198457	0.0147203	0.00371029	0	0.00103543	0.00138057
348198	JZ8	24h	24h-G1	GRFT_POST	2015-05-05	CARB_first	62584		0.239598	0.0841749	0.121421	0.02678	0.0288572	0.000159785	0.0216509	0.0708008	0.0241116	0.0114246	0.00707849	0.014844	0.02229	0.011153	0.00800524	0.00894797	0.00178959	0.00385082	0.0421513	0.0123993	0.0155471	0.00902787	0.00540074	0.00621565	0.00445801	0.0061038	0.000159785	0.0241595	0.00850058	0.000814905	0.00225297	0.00501726	0.00650326	0.00121437	0.00603988	0.0011185	0.00247667	0.00346734	0.000383485	0.0015659	0.0115525
348213	J22	d7	d7-G1	GRFT1_POST	2015-05-11	CARB_first	53206		0.16188	0.203981	0.0369883	0.0378529	0.0474571	0.0091531	0.019791	0.0257114	0.0200917	0.013194	0.0279668	0.0268579	0.0105439	0.0159005	0.00167274	0.0099049	0.00945382	0.0102244	0.0112393	0.0110702	0.0100928	0.00375897	0.0069541	0.00781867	0.0249408	0.00614592	0.0032891	0.00268767	0.0058828	0.00233056	0.00650303	0.00894636	0.00672856	0.00561967	0.00120287	0.00789385	0.00693531	0.00642785	0.0126302	0.00610833	0.00189828
348211	J24	d7	d7-G1	GRFT1_POST	2015-05-11	HEC_first	43779		0.0364102	0.0543868	0.00607597	0.0498184	0.0780511	0.00132484	0.0607597	0.0254003	0.037438	0.0224308	0.0102789	0.0256287	0.0261769	0.0137052	0.0499326	0.0473286	0.000845154	0.0031522	0.000159894	0.0182279	0.0145504	0.0148473	0.00947943	0.0136595	0.00415724	0.0146417	0.00123347	0.000182736	0.00968501	0.00283241	0.0147102	0.0122205	0.0111469	0.00612166	0.0343315	0.0179767	0.00767491	0.00906827	0.000319788	0.0111012	0.00404303
348212	JIE	d7	d7-G1	GRFT1_POST	2015-05-11	HEC_first	47960		0.146059	0.0863428	0.0874062	0.073603	0.0317348	0.000250209	0.0321935	0.0368015	0.0233111	0.0277314	0.0360926	0.025563	0.0205588	0.0240826	0.0116347	0.00485822	0.0030442	0.00986239	0.017598	0.00454545	0.00581735	0.0143661	0.0138449	0.0140534	0.00959133	0.0108007	0.00058382	0.00273144	0.012844	0.00123019	0.0152002	0.0113845	0.00977898	0.00358632	0.000521268	0.00337781	0.0029608	0.00573394	0.00273144	0.00371143	0.00654712
348210	JK3	d7	d7-G1	GRFT1_POST	2015-05-11	CARB_first	61383		0.0638776	0.126338	0.159881	0.0409397	0.0226773	0.00275321	0.0118925	0.042357	0.0449473	0.0126745	0.0170894	0.0344884	0.0146295	0.00812929	0.00711923	0.0203965	0.00539237	0.0288191	0.0153951	0.0282814	0.0108173	0.0116319	0.00591369	0.00425199	0.0276787	0.00273691	0.00084714	0.00583223	0.0111594	0.000684229	0.00653275	0.00977469	0.00653275	0.00433345	0.00576707	0.0172198	0.00234593	0.0121369	0.000342114	0.0102797	0.00320936
348209	JLL	d7	d7-G1	GRFT1_POST	2015-05-11	HEC_first	56506		0.0118571	0.113652	0.060029	0.0725056	0.043429	0.00283156	0.0405798	0.0457297	0.0227409	0.0462252	0.0271122	0.0141578	0.0321559	0.0176618	0.0038403	0.00499062	0.0102467	0.0219977	0.00999894	0.00745054	0.0134853	0.0162992	0.0225817	0.0238382	0.00667186	0.0126889	0.000176972	0.006371	0.0172017	0.00803455	0.0129721	0.0130783	0.0122996	0.0031855	0.00171663	0.00212367	0.00315011	0.00941493	0.00391109	0.00304392	0.00180512
348208	JZ8	d7	d7-G1	GRFT1_POST	2015-05-11	CARB_first	87196		0.214482	0.257546	0.026882	0.0170191	0.0264462	0.0151383	0.0170994	0.020689	0.0187853	0.0045759	0.026515	0.0305404	0.00868159	0.0176843	0.00513785	0.0219964	0.0002179	0.00172026	0.00497729	0.0164801	0.0136589	0.00723657	0.00423185	0.00344052	0.0126497	0.0032685	0.0150466	0.00770678	0.00232809	0.000837194	0.0026148	0.0037387	0.00441534	0.00430066	0.00303913	0.00145649	0.00743153	0.00198404	0	0.00731685	0.0193357
348219	J22	T0	pre-P2	PLACEBO2_PRE	2015-05-18	CARB_first	82293		0.187209	0.15621	0.0109365	0.0304765	0.0110824	0.11967	0.0159309	0.0134276	0.0245464	0.00775279	0.0157486	0.010013	0.0074976	0.0268188	0.00154327	0.00803227	0.00945402	0.0050065	0.00469056	0.00690217	0.0138772	0.00331741	0.00574775	0.00366981	0.00880998	0.0068171	0.0495303	0.00281919	0.00373057	0.00218731	0.00356045	0.00402221	0.00691432	0.0164899	0.0014339	0.00218731	0.00597864	0.00236958	0.00673204	0.00356045	0.00258831
348217	J24	T0	pre-P2	PLACEBO2_PRE	2015-05-18	HEC_first	46621		0.0356706	0.0171382	0.0128912	0.0662362	0.0680809	0.00124407	0.0574205	0.0205916	0.0378585	0.0212565	0.00508355	0.0101027	0.0310804	0.00930911	0.0411832	0.0428991	0.0188971	0.018275	0.0047618	0.00997405	0.0244525	0.0138135	0.0172025	0.00767894	0.00626327	0.0127196	0.00122262	0.0154651	0.0072285	0.00647777	0.0141353	0.00930911	0.0105532	0.0025954	0.0206559	0.00950216	0.00160872	0.0136848	0.00860127	0.00774329	0.00368932
348218	JIE	T0	pre-P2	PLACEBO2_PRE	2015-05-18	HEC_first	65329		0.06703	0.0552741	0.0140979	0.0969554	0.0439162	0.00148479	0.0819697	0.0237108	0.00823524	0.0537127	0.00679637	0.00431661	0.0363238	0.0260068	0.00301551	0.000505136	0.0047146	0.0296652	0.0149245	0.00142356	0.00131641	0.0137611	0.0120773	0.030201	0.00116334	0.0203891	0.000719435	0.00926082	0.0139754	0.0068576	0.017894	0.0118477	0.0123529	0.0246751	0.00459214	0.00163786	0.00580141	0.00618408	0.00382678	0.000811278	0.00520443
348216	JK3	T0	pre-P2	PLACEBO2_PRE	2015-05-18	CARB_first	69246		0.0249256	0.138607	0.220995	0.0550646	0.0295613	0.00202178	0.0219941	0.0222829	0.0299079	0.0143402	0.0437137	0.0243769	0.0114808	0.0124339	0.0130693	0.0145568	0.012535	0.013517	0.0215464	0.0132138	0.00602201	0.0120151	0.0052133	0.00639748	0.00509777	0.0101522	0.000938682	0.00148745	0.00670075	0.000982006	0.00953124	0.00870808	0.0104555	0.0018196	0.00257055	0.00932906	0.0191491	0.00938682	0	0.00883806	0.00196401
348215	JLL	T0	pre-P2	PLACEBO2_PRE	2015-05-18	HEC_first	66906		0.0106866	0.0467073	0.00464831	0.0471408	0.0163513	0.39264	0.0341823	0.00974502	0.00278002	0.0176217	0.00932652	0.00216722	0.0180103	0.0293845	0.00152453	0.00227184	0.00379637	0.00430455	0.00346755	0.00354228	0.0143784	0.00718919	0.00533584	0.00841479	0.00150958	0.00780199	0.0134069	0.00605327	0.00455863	0.00476788	0.00381132	0.00165904	0.0126894	0.0129136	0.00394583	0.000762263	0.00500702	0.00159926	0.0010014	0.00128539	0.000687532
348214	JZ8	T0	pre-P2	PLACEBO2_PRE	2015-05-18	CARB_first	55383		0.0836177	0.168229	0.0195728	0.00384595	0.0130365	0.000306953	0.00803496	0.0126934	0.0153296	0.00299731	0.00272647	0.0122059	0.00391817	0.00673492	0.00146254	0.00803496	0.112146	0.00619324	0.0330065	0.0078544	0.000469458	0.00281675	0.0110142	0.000902804	0.001932	0.00622935	0.000162505	0.00153477	0.00962389	0.000343066	0.00379178	0.00882942	0.00319593	0.000325009	0.00469458	0.00050557	0	0.003864	0.256794	0.00487514	0.018995
348225	J22	24h	24h-P2	PLACEBO2_POST	2015-05-19	CARB_first	77622		0.259926	0.181469	0.0131664	0.0198011	0.011891	0.00447038	0.0124063	0.0245291	0.0367035	0.00890212	0.0224807	0.0296179	0.00606787	0.0294246	0.00534642	0.0163227	0.00765247	0.00352993	0.00270542	0.00758805	0.0223261	0.00757517	0.0134627	0.00240911	0.00654454	0.00914689	0.00239623	0.000682796	0.00708562	0.00224163	0.00354281	0.0083868	0.00653165	0.00860581	0.000979104	0.00602922	0.00512741	0.00638994	0.00186803	0.00761382	0.00501147
348223	J24	24h	24h-P2	PLACEBO2_POST	2015-05-19	HEC_first	56086		0.0984559	0.0170987	0.0591413	0.0498877	0.0383162	0.00124808	0.0640623	0.0108583	0.0278501	0.0295083	0.00231787	0.0051528	0.0301501	0.00657918	0.0565203	0.0313091	0.00328068	0.0132297	0.00078451	0.00613344	0.0192205	0.0108583	0.0096459	0.0131049	0.00524195	0.0174018	0.0021574	0.0251578	0.00436829	0.00388689	0.0113397	0.00944977	0.00930714	0.0036551	0.0143173	0.0141568	0.00199693	0.0128374	0.00172949	0.0105017	0.00583033
348224	JIE	24h	24h-P2	PLACEBO2_POST	2015-05-19	HEC_first	54910		0.137625	0.116245	0.044491	0.0374795	0.0402477	0.00198507	0.0246767	0.0274267	0.0280823	0.00901475	0.033819	0.0387907	0.019705	0.0185394	0.0361136	0.0171918	0.0106902	0.00692042	0.0104717	0.0297032	0.0128574	0.0106902	0.00724822	0.00442542	0.0086141	0.00497177	0.00196685	0.00395192	0.00651976	0.00267711	0.00733928	0.0048625	0.00502641	0.00646512	0.00327809	0.0075214	0.0175378	0.00336915	0.0056456	0.00788563	0.0206338
348222	JK3	24h	24h-P2	PLACEBO2_POST	2015-05-19	CARB_first	58576		0.0506009	0.187688	0.181422	0.013299	0.0247542	0.00894564	0.0063678	0.0129917	0.025437	0.00384116	0.0456672	0.0316512	0.00904807	0.0370288	0.00291928	0.0236957	0.0117113	0.00409724	0.0353728	0.0113016	0.0121381	0.0167133	0.00843349	0.00158768	0.0108235	0.00476304	0.00196326	0.000119503	0.00305586	0.000392652	0.00534349	0.00459232	0.0046094	0.00614586	0.00331194	0.00872371	0.0105504	0.00454111	0	0.00904807	0.00221934
348221	JLL	24h	24h-P2	PLACEBO2_POST	2015-05-19	HEC_first	52743		0.00521396	0.0946097	0.108166	0.0528222	0.0338244	0.000834234	0.046755	0.0319474	0.0210265	0.0348482	0.0168174	0.01841	0.0336348	0.0152437	0.0134805	0.0111863	0.0136511	0.00680659	0.0203439	0.00866466	0.0196045	0.0124756	0.0115276	0.0166088	0.00447453	0.0167605	0.000246478	0.0137838	0.0149404	0.00570692	0.00904385	0.00891114	0.0127031	0.016514	0.00367821	0.0055742	0.00451245	0.00885426	0.00379197	0.00587756	0.0025027
348220	JZ8	24h	24h-P2	PLACEBO2_POST	2015-05-19	CARB_first	59737		0.11189	0.235984	0.0342166	0.0220299	0.0371294	0.00542377	0.0127894	0.0252607	0.0325259	0.00684668	0.0317056	0.0404439	0.0174096	0.0162546	0.0152502	0.0166563	0.0150995	0.00297973	0.012237	0.01217	0.0111656	0.00996033	0.0149656	0.00358237	0.0183136	0.00497179	0.00247753	0.00308017	0.00465373	0.000703082	0.00684668	0.00396739	0.00324757	0.00455329	0.00296299	0.00540703	0.00388369	0.00826958	0.00619382	0.0100273	0.0143964
348231	J22	d8	d8-P2	PLACEBO2_POST	2015-05-26	CARB_first	70571		0.270862	0.112638	0.0123138	0.0589477	0.0400306	0.00328747	0.0227714	0.0370832	0.0249678	0.0130507	0.0304374	0.0120021	0.0099616	0.0154879	0.000963569	0.0115912	0.0423403	0.0110385	0.00731179	0.00658911	0.0151054	0.00998994	0.0117329	0.0082045	0.0046478	0.00641907	0.00133199	0.00121863	0.00595145	0.0098199	0.00335832	0.00728345	0.00667413	0.00551218	0.00138867	0.00350002	0.00875714	0.00461946	0.0115487	0.0035567	0.00171459
348229	J24	d8	d8-P2	PLACEBO2_POST	2015-05-26	HEC_first	10240		0.0131836	0.00839844	0.0166992	0.0555664	0.0703125	0.00244141	0.0870117	0.00566406	0.0212891	0.0426758	0.00273437	0.00244141	0.0517578	0.0206055	0.0176758	0.0578125	0	0.0297852	0	0.00429688	0.0208984	0.00927734	0.0113281	0.0193359	0	0.0246094	0.00107422	0.0100586	0.00185547	0.0141602	0.0125977	0.00302734	0.0217773	0.0104492	0.0138672	0.00185547	0.00595703	0.00302734	0	0.00673828	0.00361328
348230	JIE	d8	d8-P2	PLACEBO2_POST	2015-05-26	HEC_first	62629		0.247074	0.115186	0.0475499	0.0528509	0.024238	0.000542879	0.0220984	0.0355426	0.0241422	0.0194319	0.0260901	0.0254674	0.0157116	0.0163503	0.0110332	0.00646665	0.00453464	0.010682	0.0255313	0.00962813	0.00726501	0.00713727	0.012582	0.00953233	0.0223379	0.00466238	0.000351275	0.00376822	0.00943652	0.000526912	0.00820706	0.0072171	0.00578007	0.00463044	0.00124543	0.0056683	0.00356065	0.00796755	0.00086222	0.00314551	0.00886171
348228	JK3	d8	d8-P2	PLACEBO2_POST	2015-05-26	CARB_first	56124		0.108528	0.124813	0.0779702	0.0638764	0.0671014	0.0014076	0.0336933	0.0429584	0.0338002	0.0145392	0.0329805	0.0204191	0.0106728	0.0086594	0.017889	0.0119913	0.00997791	0.0100492	0.00830304	0.015341	0.00520277	0.00719835	0.0049355	0.00867721	0.0102274	0.0139513	0.000498895	0.000195995	0.00693108	0.000677072	0.00677072	0.00685981	0.00930083	0.00388426	0.0122764	0.0244993	0.00935429	0.00817832	0.000356354	0.0110648	0.00131851
348227	JLL	d8	d8-P2	PLACEBO2_POST	2015-05-26	HEC_first	50557		0.0390055	0.182428	0.0219752	0.0492513	0.0349902	0.00144391	0.0227466	0.0389264	0.0387681	0.019483	0.0413395	0.0399945	0.0193643	0.01436	0.00460866	0.0245663	0.0055383	0.013648	0.00308563	0.00955357	0.0198983	0.0150721	0.0251202	0.0101272	0.00755583	0.00812944	0.000316474	0.00245268	0.0111953	0.0100678	0.00977115	0.00832723	0.00951401	0.00587456	0.00130546	0.00387681	0.00759539	0.00723935	0.000712068	0.00676464	0.00294717
348226	JZ8	d8	d8-P2	PLACEBO2_POST	2015-05-26	CARB_first	66120		0.0612976	0.0135511	0.126633	0.0442982	0.0368119	0.00207199	0.0364489	0.0401391	0.0210678	0.0178161	0.0208106	0.0145039	0.0420448	0.0137931	0.0335451	0.0250302	0.000317604	0.0232305	0.0139746	0.0100272	0.00889292	0.0122807	0.0113581	0.0111162	0.00349365	0.0243648	0.00246521	0.0321385	0.0118875	0.00131579	0.00666969	0.00896854	0.00798548	0.0049758	0.0256806	0.00296431	0.00316092	0.00618572	0.000483969	0.00467332	0.00479431
348237	J22	T0	pre-G2	GRFT2_PRE	2015-06-01	CARB_first	25457		0.0953372	0.082492	0.00644224	0.0386534	0.0786424	0.312959	0.0137487	0.00832777	0.0111168	0.0108418	0.00970264	0.00628511	0.00424245	0.0236084	0.000392819	0.00789567	0.00267117	0.00408532	0.0047924	0.00219979	0.00408532	0.00518521	0.00467455	0.00573516	0.0069529	0.0045567	0.0570766	0.00161056	0.00188553	0.00840633	0.00632439	0.0028283	0.00518521	0.00789567	0.00109989	0.00502809	0.00577444	0.00204266	0.00632439	0.00267117	0.00180697
348236	JIE	T0	pre-G2	GRFT2_PRE	2015-06-01	HEC_first	55093		0.131995	0.0806636	0.0614416	0.082515	0.0724774	0.000254116	0.0449603	0.0249396	0.0200933	0.0359755	0.010328	0.00971085	0.0237598	0.0135952	0.0113808	0.00139764	0.0128691	0.0274264	0.00894851	0.00259561	0.0024141	0.00940228	0.00829506	0.0160093	0.00368468	0.0124335	0.000145209	0.00695188	0.0137041	0.00640735	0.010927	0.0096564	0.00716969	0.022943	0.00203293	0.00199662	0.0096564	0.00364838	0.00390249	0.00217814	0.00764162
348234	JK3	T0	pre-G2	GRFT2_PRE	2015-06-01	CARB_first	57055		0.151818	0.0521427	0.0485496	0.0739812	0.0339672	0.000280431	0.0327403	0.0226623	0.0418719	0.0427132	0.00364561	0.0140391	0.0229778	0.00550346	0.0482166	0.00446937	0.0126895	0.0101832	0.0123565	0.0184383	0.00150732	0.00727368	0.00159495	0.016931	0.0148804	0.00613443	0.000192796	0.00115678	0.00783455	0.0101656	0.00515292	0.00545088	0.00425905	0.00541583	0.0195776	0.0166681	0.00609938	0.00345281	0.000999036	0.00825519	0.00485496
348233	JLL	T0	pre-G2	GRFT2_PRE	2015-06-01	HEC_first	62438		0.00374772	0.142621	0.0214613	0.0863256	0.0268266	0.00996188	0.0516512	0.0129408	0.00512508	0.0574009	0.00166565	0.00739934	0.0410007	0.0130529	0.00410007	0.00054454	0.00027227	0.0598193	0.014158	0.0058458	0.0112111	0.00783177	0.0113873	0.0247125	0.00123322	0.0111791	0.0014094	0.0187066	0.0108748	0.104311	0.00805599	0.0091771	0.0118037	0.0118838	0.00677472	0.00301099	0.00803998	0.00491688	0	0.00054454	0.000960953
348232	JZ8	T0	pre-G2	GRFT2_PRE	2015-06-01	CARB_first	48608		0.172708	0.0724366	0.137817	0.0383065	0.027012	0.000185155	0.0272383	0.051185	0.0203053	0.00740619	0.0136809	0.0214368	0.0252016	0.00829082	0.0181452	0.0281024	0.00152238	0.0187623	0.0210665	0.019359	0.0151621	0.0073239	0.0101218	0.00559579	0.00347679	0.0158204	0.000411455	0.0197087	0.00645984	0.00059661	0.00532834	0.00781764	0.00438199	0.00678901	0.00861998	0.00144009	0.00658328	0.00390882	0	0.00569865	0.00481402
348243	J22	24h	24h-G2	GRFT2_POST	2015-06-02	CARB_first	43854		0.189698	0.218338	0.0113331	0.0336799	0.0492315	0.000615679	0.0150043	0.0349341	0.0264058	0.0144343	0.0137958	0.02465	0.010649	0.00841428	0.00713732	0.0176951	0.0151868	0.00501665	0.0054727	0.0105578	0.0132713	0.0085283	0.00991928	0.00718293	0.0235782	0.004629	0.000638482	0.00743376	0.00592876	0.00759338	0.00563233	0.007753	0.00446938	0.00355726	0.00166461	0.0110366	0.00490263	0.00456059	0.000296438	0.00736535	0.00403612
348241	J24	24h	24h-G2	GRFT2_POST	2015-06-02	HEC_first	49676		0.0158024	0.0832394	0.0136686	0.0284644	0.0302158	0.000704566	0.0479105	0.0369192	0.0303768	0.0313834	0.0093204	0.0127224	0.0328126	0.00849505	0.0944118	0.0688663	0.000100652	0.002778	0.000342218	0.0121789	0.0171914	0.0135881	0.0125815	0.00865609	0.00503261	0.016044	0.00106691	0.0133465	0.0101055	0.00477092	0.0155608	0.0130043	0.00923987	0.00179161	0.0158427	0.0200499	0.00344231	0.0135075	0	0.00485144	0.00626057
348242	JIE	24h	24h-G2	GRFT2_POST	2015-06-02	HEC_first	61247		0.245922	0.152236	0.0710402	0.0417327	0.0537659	0.000424511	0.0167355	0.0180907	0.0238379	0.0122128	0.0181397	0.0210786	0.0174213	0.0170457	0.0180744	0.00271034	0.011772	0.0139435	0.0129476	0.00849021	0.00640031	0.011723	0.00612275	0.00475125	0.00875145	0.00411449	0.000440838	0.00284096	0.00847388	0.00233481	0.00648195	0.00653093	0.00329812	0.00853919	0.00091433	0.00279197	0.00723301	0.00305321	0.000261237	0.00391856	0.00700442
348240	JK3	24h	24h-G2	GRFT2_POST	2015-06-02	CARB_first	50683		0.168281	0.1947	0.0512203	0.0364027	0.0370341	0.000177574	0.00968767	0.0306809	0.0524436	0.00949036	0.0117594	0.0397372	0.0124105	0.0118186	0.00806977	0.0258469	0.0138705	0.00678729	0.00378825	0.0218022	0.00532723	0.0119961	0.00587968	0.0034331	0.0209538	0.00455774	0.000157844	0	0.00876033	0.00159817	0.00558373	0.00726082	0.00374879	0.00467612	0.0057613	0.013397	0.00580076	0.00578103	0.000611645	0.0117199	0.00195332
348239	JLL	24h	24h-G2	GRFT2_POST	2015-06-02	HEC_first	64435		0.00848918	0.151998	0.0587879	0.0657407	0.0488089	0.00217273	0.0333825	0.0195236	0.0212928	0.037371	0.0111896	0.0219756	0.0278265	0.0265229	0.00645612	0.00791495	0.00540079	0.0196632	0.0126639	0.00606813	0.0133313	0.0137813	0.0173043	0.0148367	0.00291767	0.00948242	3.1039e-05	0.00571118	0.0181423	0.0654303	0.0124622	0.00789943	0.00825638	0.0140452	0.00235897	0.00164507	0.00825638	0.0064406	6.20781e-05	0.00510592	0.00319702
348238	JZ8	24h	24h-G2	GRFT2_POST	2015-06-02	CARB_first	76400		0.0443063	0.214948	0.053678	0.0430236	0.0234293	0.00890052	0.0370942	0.0339267	0.0174215	0.0137042	0.0147251	0.0360995	0.0175262	0.0302487	0.015301	0.0529843	0.00145288	0.00958115	0.0229188	0.0144764	0.0206675	0.00908377	0.0115314	0.00725131	0.00760471	0.00731675	0.0020288	0.0231806	0.0060733	0.000170157	0.00568063	0.00672775	0.00604712	0.0158508	0.00408377	0.00138743	0.00753927	0.00302356	0.00013089	0.0107984	0.00935864
348249	J22	d7	d7-G2	GRFT2_POST	2015-06-08	CARB_first	36798		0.047095	0.00108702	0.00192945	0.00277189	0.0222838	0.000923963	0.00277189	0.0100005	0.00108702	0.000978314	0	0	0.00163052	0.000625034	0.000326105	0.000163052	0.00665797	0.00149465	0.00163052	0	8.15262e-05	0.000407631	0.00133159	0.000244579	0	0.00182075	0.00111419	0	0.00168487	0	0.000407631	0.00100549	0.00116854	0.000597859	0.000135877	0	0	0.000461982	0.0870971	0.000108702	0
348247	J24	d7	d7-G2	GRFT2_POST	2015-06-08	HEC_first	22617		0.0397046	0.000795862	0.00526153	0.019985	0.0393509	0.361807	0.027413	0.0174205	0.00384666	0.00504046	0.00375823	0.000751647	0.00247601	0.00530574	0.0021223	0.0182164	0.00605739	0.00358138	0.000707432	0.000619003	0.0147677	0.00349295	0.00313923	0.00128222	0.000795862	0.00619003	0.123889	0.000132644	0.00229916	0.0245833	0.00389088	0.00442145	0.00380245	0.00159172	0.00371402	0.000176858	0.00468674	0.00185701	0.000353716	0.00318345	0
348248	JIE	d7	d7-G2	GRFT2_POST	2015-06-08	HEC_first	33425		0.186178	0.0496933	0.0814061	0.0629768	0.0994764	0.00221391	0.0275243	0.0549888	0.0208527	0.0215108	0.0192969	0.00867614	0.0146298	0.0258788	0.00362004	0.0032012	0.0133732	0.0217502	0.000538519	0.00323111	0.00164547	0.0106806	0.00448766	0.0102319	0.00622289	0.00353029	0.00302169	0	0.0097831	0.0023635	0.011279	0.00939417	0.00565445	0.00490651	0.00179506	0.000747943	0.00182498	0.00451758	0.0455946	0.00245325	0.00397906
348246	JK3	d7	d7-G2	GRFT2_POST	2015-06-08	CARB_first	46768		0.130346	0.147109	0.0281175	0.027754	0.0267063	0.119355	0.0352805	0.0269415	0.0279251	0.00519586	0.0226437	0.0436196	0.00910879	0.0240121	0.00865977	0.0154593	0.0117602	0.00196716	0.000534554	0.00292935	0.00581594	0.011974	0.00260862	0.00301488	0.00248033	0.00427643	0.0479174	0.00207407	0.00577318	0.000277968	0.0041909	0.00177472	0.0106697	0.00808245	0.0110759	0.00532415	0.0100496	0.0027583	0.00183886	0.00716302	0.00230927
348245	JLL	d7	d7-G2	GRFT2_POST	2015-06-08	HEC_first	32736		0.0411168	0.051839	0.0052847	0.132515	0.0513502	0.0319526	0.0457295	0.0353128	0.0144184	0.0610948	0.014846	0.00977517	0.0311278	0.0299365	0.000244379	0.00253543	0.000519306	0.0285313	0.00623167	0.00394062	0.00723974	0.0118524	0.0208639	0.0260569	0.00201613	0.00937805	0.000336022	0.000488759	0.0131354	0.0241325	0.0121884	0.011272	0.00769795	0.00659824	0.0122495	0.00082478	0.00458211	0.00870601	0.000183284	0.00452102	0.00137463
348244	JZ8	d7	d7-G2	GRFT2_POST	2015-06-08	CARB_first	47617		0.132033	0.137262	0.169855	0.024403	0.0292543	0.00168007	0.0133566	0.0448999	0.0365836	0.00514522	0.0212109	0.047504	0.02224	0.0121175	0.0116345	0.0173467	0.00436819	0.00430519	0.00634227	0.0192578	0.0107315	0.0109205	0.00781234	0.00422118	0.0093034	0.00768633	0.00046202	0.00388517	0.00837936	0	0.00663629	0.0100594	0.00365416	0.00107105	0.00720331	0.00447319	0.00218409	0.00848436	0	0.00747632	0.0046622
[truncated: 170 more columns]
