# Supplementary material for: Impact of the griffithsin anti-HIV microbicide and placebo gels on the rectal mucosal proteome and microbiome in non-human primates
Source: Sci Rep. 2018 May 23;8:8059. doi: 10.1038/s41598-018-26313-8 (PMC5966460; doi:10.1038/s41598-018-26313-8)
Supplement: Supplementary file 3 — Dataset Table S2 [file 41598_2018_26313_MOESM3_ESM.xlsx]

## Sheet: louisville_cdc_macaque_ct
Supplementary Table S2. Taxonomic assignment tables of taxa sequence counts and associated metadata
Metadata									Taxonomic assigment (sequence counts)
Barcode_sample	subjID	timePoint	treatment1	treatment2	date	group	Total sequences		Streptococcus	Prevotella_9	Lactobacillus	Ruminococcaceae_UCG.005	Lachnospiraceae	Helicobacter	Ruminococcaceae_UCG.002	Collinsella	Subdoligranulum	Christensenellaceae_R.7_group	Roseburia	Faecalibacterium	Ruminococcaceae	Blautia	Bacteroidales_S24.7_group	Dialister	Weissella	Ruminococcaceae_UCG.014	Clostridium_sensu_stricto_1	Prevotellaceae	Megasphaera	Dorea	Holdemanella	Ruminococcaceae_NK4A214_group	Prevotella_2	Mogibacterium	Brachyspira	ODP1230B8.23	Senegalimassilia	Lachnospiraceae_AC2044_group	Solobacterium	Coriobacteriaceae	Anaerotruncus	Ruminococcus_1	Rikenellaceae_RC9_gut_group	Prevotella_7	Lachnospiraceae_NK4A136_group	Olsenella	Lactococcus	Oribacterium	Phascolarctobacterium
348160	J22	BL6	BL6	BL6	2015-03-11	CARB_first	67737		16309	8886	1092	2520	2163	122	1349	2980	2798	773	1843	1087	817	585	130	1163	2234	638	397	434	316	588	884	673	399	250	21	29	600	271	352	909	405	102	45	275	355	629	68	211	113
348158	J24	BL6	BL6	BL6	2015-03-11	HEC_first	66761		16894	2020	1318	1536	1832	45	3267	488	1020	2049	60	203	1850	344	4876	914	919	789	171	629	308	773	276	687	430	646	65	1755	291	47	291	393	778	47	1040	912	51	741	54	437	541
348159	JIE	BL6	BL6	BL6	2015-03-11	HEC_first	63087		7725	7742	7387	3473	3955	248	2326	1804	1039	1040	1614	724	1016	1424	395	231	952	412	494	320	650	801	700	508	1134	375	200	54	561	334	649	269	538	428	69	151	299	212	9	164	251
348157	JK3	BL6	BL6	BL6	2015-03-11	CARB_first	63288		13391	8215	4256	2717	1809	304	863	2046	2741	627	2473	1632	896	1130	711	1117	949	855	748	768	1206	964	500	273	343	405	82	138	388	80	481	284	442	87	147	506	222	429	34	444	35
348156	JLL	BL6	BL6	BL6	2015-03-11	HEC_first	71111		883	6678	2793	6266	4591	3236	3465	1761	851	2065	2568	779	1343	2652	41	410	3091	710	524	291	1220	963	1799	980	293	1208	67	407	693	1310	640	468	899	820	116	175	351	367	0	290	86
348155	JZ8	BL6	BL6	BL6	2015-03-11	CARB_first	61541		6445	4739	3095	994	909	52	3158	3321	2336	1312	156	283	1119	299	3705	20	846	683	2054	1372	70	340	470	458	811	479	51	3655	761	0	183	443	363	23	2431	79	28	288	0	123	537
348172	J22	BL10	BL10	BL10	2015-04-14	CARB_first	74805		11701	7414	6535	3134	3723	1964	1311	1763	2147	1063	2614	1572	684	1905	122	1038	857	612	812	840	926	896	632	541	438	509	743	147	571	415	663	588	671	690	149	361	503	243	440	285	255
348170	J24	BL10	BL10	BL10	2015-04-14	HEC_first	59836		6174	1968	2071	2679	2530	256	4320	758	1206	1990	379	540	1844	578	3250	1673	148	893	74	529	907	945	807	860	265	1149	77	884	389	116	704	544	834	137	1300	374	140	1045	36	371	326
348171	JIE	BL10	BL10	BL10	2015-04-14	HEC_first	52936		9155	2975	3104	3621	6144	46	2306	2250	531	1731	382	509	1528	731	729	244	132	600	575	172	95	535	417	944	264	493	54	414	689	293	529	481	556	639	78	77	259	254	3	86	211
348169	JK3	BL10	BL10	BL10	2015-04-14	CARB_first	76939		1024	6781	737	560	1039	39086	610	259	421	123	1193	601	291	409	180	484	59	71	252	352	241	327	36	76	497	93	12662	30	42	13	115	23	103	206	272	476	249	26	0	415	17
348168	JLL	BL10	BL10	BL10	2015-04-14	HEC_first	52884		2999	5899	1403	2215	1279	10858	1014	517	705	773	2208	428	612	2794	17	421	478	369	96	427	700	670	300	293	468	223	187	352	181	446	219	143	250	469	62	292	277	77	68	221	35
348167	JZ8	BL10	BL10	BL10	2015-04-14	CARB_first	57227		3069	3388	963	1636	2052	12	2039	3397	1435	972	916	1512	1587	1247	4871	297	588	913	6117	596	61	595	1137	386	267	663	18	1280	431	160	740	496	498	302	931	102	282	357	0	106	563
348190	J22	24h	24h-P1	PLACEBO1_POST	2015-04-20	CARB_first	45364		2920	9605	285	159	181	14935	46	554	867	43	1511	676	98	781	16	522	78	10	14	196	443	442	134	9	659	15	4223	9	42	32	118	22	28	93	22	53	209	11	0	129	349
348188	J24	24h	24h-P1	PLACEBO1_POST	2015-04-20	HEC_first	67662		20066	5727	1455	1422	2653	101	2308	2009	1152	880	872	892	663	401	4052	1115	1468	143	21	1294	650	739	152	443	498	524	26	49	354	64	240	690	262	182	872	1158	719	596	22	544	297
348189	JIE	24h	24h-P1	PLACEBO1_POST	2015-04-20	HEC_first	81950		23167	7515	5610	1816	6678	18	1312	1467	1660	644	1924	2028	1066	3323	797	904	645	649	1007	564	1268	751	976	363	532	331	26	120	516	196	668	389	300	759	56	123	768	170	0	429	812
348187	JK3	24h	24h-P1	PLACEBO1_POST	2015-04-20	CARB_first	67735		6071	14927	4477	1488	3230	90	1000	2120	2318	728	1954	2069	1276	1285	966	1215	1557	660	391	1570	583	796	594	287	1115	483	46	6	398	25	560	493	522	168	230	1055	481	522	55	686	218
348186	JLL	24h	24h-P1	PLACEBO1_POST	2015-04-20	HEC_first	69709		475	7734	678	2422	1709	11199	2378	2646	1232	1517	1304	1847	1391	2659	1014	1190	42	227	63	655	1336	995	369	570	996	1127	760	441	630	852	359	402	721	858	388	672	1049	424	0	567	180
348185	JZ8	24h	24h-P1	PLACEBO1_POST	2015-04-20	CARB_first	36760		5685	6826	1397	666	1129	27	243	1954	1735	173	724	1777	658	675	283	203	448	9	332	560	249	455	564	56	996	179	13	13	419	26	208	258	154	47	172	245	92	278	0	275	862
348178	J22	T0	pre-P1	PLACEBO1_PRE	2015-04-20	CARB_first	86779		17145	20004	395	1970	1320	7465	790	1610	2474	602	3619	889	477	2054	101	1077	578	211	29	556	968	758	606	266	2544	165	2400	174	243	517	472	236	401	429	107	323	719	81	206	334	447
348177	JIE	T0	pre-P1	PLACEBO1_PRE	2015-04-20	HEC_first	56811		7703	7447	3677	1858	5121	392	1261	1572	1430	899	2026	1811	1147	1098	1153	553	495	739	228	634	660	550	987	336	756	351	548	170	473	100	693	336	251	447	92	203	422	254	6	319	585
348175	JK3	T0	pre-P1	PLACEBO1_PRE	2015-04-20	CARB_first	54351		8089	7128	1254	2132	1816	69	1648	1971	1624	799	1361	1475	1150	613	2332	818	3376	647	317	1026	191	353	401	509	386	473	66	86	328	91	497	276	338	125	729	473	620	321	295	608	136
348174	JLL	T0	pre-P1	PLACEBO1_PRE	2015-04-20	HEC_first	59644		2031	5116	660	5516	2208	1108	3196	3174	994	2137	966	643	2172	1392	547	271	750	1167	191	480	1123	668	1095	1158	221	1223	17	655	698	1503	850	596	668	823	245	272	513	506	76	273	39
348173	JZ8	T0	pre-P1	PLACEBO1_PRE	2015-04-20	CARB_first	61392		18735	1246	3123	952	1495	35	3171	1816	1073	905	471	579	2033	519	852	121	172	278	3196	654	123	272	316	351	240	1210	40	3729	303	121	185	311	516	47	665	11	202	249	0	76	316
348199	J22	d7	d7-P1	PLACEBO1_POST	2015-04-27	CARB_first	60280		10887	6615	5475	2912	2904	151	1240	3343	1845	740	2960	1569	778	749	139	904	529	699	348	320	592	1031	797	503	341	286	34	82	452	242	586	638	382	174	37	274	256	447	292	323	116
348194	J24	d7	d7-P1	PLACEBO1_POST	2015-04-27	HEC_first	58294		14360	1286	2233	2310	1983	16	3206	699	875	1589	391	240	1022	352	2771	1485	92	819	406	694	563	445	357	801	183	620	16	1927	242	87	207	389	726	38	1234	428	88	419	14	423	89
348200	JIE	d7	d7-P1	PLACEBO1_POST	2015-04-27	HEC_first	56279		12009	3837	3991	3314	3661	48	1651	2305	1311	1370	910	903	940	1163	361	154	2727	753	1002	218	267	676	700	620	713	403	7	95	646	229	485	522	493	167	35	91	155	306	27	141	169
348193	JK3	d7	d7-P1	PLACEBO1_POST	2015-04-27	CARB_first	55905		3930	10594	10812	1843	2086	183	867	2174	1546	786	884	1493	924	592	1469	790	1235	528	305	946	284	421	274	261	641	210	83	25	420	10	277	544	272	85	234	828	308	488	86	482	176
348192	JLL	d7	d7-P1	PLACEBO1_POST	2015-04-27	HEC_first	68611		1273	3833	1164	8005	2306	1404	4133	1722	495	4097	1439	385	2342	1750	143	133	791	2104	1987	268	1424	604	1080	1882	68	1252	8	354	655	982	595	451	843	673	361	339	474	926	8	260	65
348191	JZ8	d7	d7-P1	PLACEBO1_POST	2015-04-27	CARB_first	65642		15202	5357	13074	1810	1544	41	1097	2842	1629	506	986	2246	1007	655	332	731	81	244	948	778	413	601	220	180	336	395	22	1415	616	0	206	519	218	150	610	190	108	309	0	323	345
348205	J24	T0	pre-G1	GRFT_PRE	2015-05-04	HEC_first	67359		18946	1702	4920	2376	2546	85	3050	1431	1897	951	1008	1016	1228	556	2877	1748	426	509	336	483	751	1325	408	411	205	490	113	254	315	135	477	709	682	135	807	381	80	486	59	388	379
348206	JIE	T0	pre-G1	GRFT_PRE	2015-05-04	HEC_first	58289		3368	4481	3802	6482	7236	34	2427	1353	832	2268	372	515	1179	1307	759	58	395	2381	1648	80	173	735	749	714	258	677	26	116	881	404	1274	725	565	847	62	42	258	240	12	77	288
348196	JK3	T0	pre-G1	GRFT_PRE	2015-05-04	CARB_first	54679		3379	7222	7790	1682	2212	29	424	1413	2520	339	441	1973	1370	324	495	1493	837	388	264	2656	644	566	273	121	1180	127	10	213	470	96	289	562	156	69	319	1863	377	925	56	623	566
348197	JLL	T0	pre-G1	GRFT_PRE	2015-05-04	HEC_first	63486		140	11042	3262	2680	2126	186	1355	1483	2808	1954	1160	1475	1828	779	1108	1055	111	1146	383	1280	1154	728	562	750	862	478	3	682	664	1508	629	330	352	710	429	776	1680	282	8	495	498
348203	JZ8	T0	pre-G1	GRFT_PRE	2015-05-04	CARB_first	64580		18568	7156	10110	1883	1663	61	1118	1438	1511	490	1233	1874	1316	725	238	1059	182	223	1592	828	694	645	271	253	188	404	35	310	265	0	326	272	448	156	227	101	301	161	10	185	668
348207	J22	24h	24h-G1	GRFT1_PRE	2015-05-05	CARB_first	102942		25287	10496	1372	5212	10144	1880	1452	3599	3476	1253	1451	1576	739	2487	270	1417	2882	946	307	493	1226	1306	815	625	500	528	592	138	716	1256	775	890	300	204	51	313	467	465	413	441	379
348195	J24	24h	24h-G1	GRFT_POST	2015-05-05	HEC_first	57007		9505	3098	2810	1807	1979	7	2345	1455	1434	1460	730	1094	1204	642	4605	1576	932	134	233	751	295	796	330	655	463	554	17	450	354	81	429	728	600	167	528	1152	151	659	48	466	363
348201	JIE	24h	24h-G1	GRFT_POST	2015-05-05	HEC_first	61027		8280	7797	3198	4659	3364	97	1487	1498	1418	1622	464	1041	1054	1059	885	159	1511	1128	1174	391	192	530	509	480	2176	308	84	294	660	482	616	493	246	821	93	228	442	246	21	237	515
348204	JK3	24h	24h-G1	GRFT_POST	2015-05-05	CARB_first	54515		2467	5040	16726	5636	3744	46	1104	963	1072	1271	138	288	532	533	152	518	463	749	162	376	294	483	393	406	334	254	24	73	551	368	220	573	260	416	72	475	146	522	14	159	21
348202	JLL	24h	24h-G1	GRFT_POST	2015-05-05	HEC_first	57947		229	5107	3183	4710	2676	485	2925	1261	624	3099	700	237	1927	542	234	107	16	3901	900	426	695	369	1034	1461	0	734	3	466	548	5478	492	463	547	1269	287	115	853	215	0	60	80
348198	JZ8	24h	24h-G1	GRFT_POST	2015-05-05	CARB_first	62584		14995	5268	7599	1676	1806	10	1355	4431	1509	715	443	929	1395	698	501	560	112	241	2638	776	973	565	338	389	279	382	10	1512	532	51	141	314	407	76	378	70	155	217	24	98	723
348213	J22	d7	d7-G1	GRFT1_POST	2015-05-11	CARB_first	53206		8613	10853	1968	2014	2525	487	1053	1368	1069	702	1488	1429	561	846	89	527	503	544	598	589	537	200	370	416	1327	327	175	143	313	124	346	476	358	299	64	420	369	342	672	325	101
348211	J24	d7	d7-G1	GRFT1_POST	2015-05-11	HEC_first	43779		1594	2381	266	2181	3417	58	2660	1112	1639	982	450	1122	1146	600	2186	2072	37	138	7	798	637	650	415	598	182	641	54	8	424	124	644	535	488	268	1503	787	336	397	14	486	177
348212	JIE	d7	d7-G1	GRFT1_POST	2015-05-11	HEC_first	47960		7005	4141	4192	3530	1522	12	1544	1765	1118	1330	1731	1226	986	1155	558	233	146	473	844	218	279	689	664	674	460	518	28	131	616	59	729	546	469	172	25	162	142	275	131	178	314
348210	JK3	d7	d7-G1	GRFT1_POST	2015-05-11	CARB_first	61383		3921	7755	9814	2513	1392	169	730	2600	2759	778	1049	2117	898	499	437	1252	331	1769	945	1736	664	714	363	261	1699	168	52	358	685	42	401	600	401	266	354	1057	144	745	21	631	197
348209	JLL	d7	d7-G1	GRFT1_POST	2015-05-11	HEC_first	56506		670	6422	3392	4097	2454	160	2293	2584	1285	2612	1532	800	1817	998	217	282	579	1243	565	421	762	921	1276	1347	377	717	10	360	972	454	733	739	695	180	97	120	178	532	221	172	102
348208	JZ8	d7	d7-G1	GRFT1_POST	2015-05-11	CARB_first	87196		18702	22457	2344	1484	2306	1320	1491	1804	1638	399	2312	2663	757	1542	448	1918	19	150	434	1437	1191	631	369	300	1103	285	1312	672	203	73	228	326	385	375	265	127	648	173	0	638	1686
348219	J22	T0	pre-P2	PLACEBO2_PRE	2015-05-18	CARB_first	82293		15406	12855	900	2508	912	9848	1311	1105	2020	638	1296	824	617	2207	127	661	778	412	386	568	1142	273	473	302	725	561	4076	232	307	180	293	331	569	1357	118	180	492	195	554	293	213
348217	J24	T0	pre-P2	PLACEBO2_PRE	2015-05-18	HEC_first	46621		1663	799	601	3088	3174	58	2677	960	1765	991	237	471	1449	434	1920	2000	881	852	222	465	1140	644	802	358	292	593	57	721	337	302	659	434	492	121	963	443	75	638	401	361	172
348218	JIE	T0	pre-P2	PLACEBO2_PRE	2015-05-18	HEC_first	65329		4379	3611	921	6334	2869	97	5355	1549	538	3509	444	282	2373	1699	197	33	308	1938	975	93	86	899	789	1973	76	1332	47	605	913	448	1169	774	807	1612	300	107	379	404	250	53	340
348216	JK3	T0	pre-P2	PLACEBO2_PRE	2015-05-18	CARB_first	69246		1726	9598	15303	3813	2047	140	1523	1543	2071	993	3027	1688	795	861	905	1008	868	936	1492	915	417	832	361	443	353	703	65	103	464	68	660	603	724	126	178	646	1326	650	0	612	136
348215	JLL	T0	pre-P2	PLACEBO2_PRE	2015-05-18	HEC_first	66906		715	3125	311	3154	1094	26270	2287	652	186	1179	624	145	1205	1966	102	152	254	288	232	237	962	481	357	563	101	522	897	405	305	319	255	111	849	864	264	51	335	107	67	86	46
348214	JZ8	T0	pre-P2	PLACEBO2_PRE	2015-05-18	CARB_first	55383		4631	9317	1084	213	722	17	445	703	849	166	151	676	217	373	81	445	6211	343	1828	435	26	156	610	50	107	345	9	85	533	19	210	489	177	18	260	28	0	214	14222	270	1052
348225	J22	24h	24h-P2	PLACEBO2_POST	2015-05-19	CARB_first	77622		20176	14086	1022	1537	923	347	963	1904	2849	691	1745	2299	471	2284	415	1267	594	274	210	589	1733	588	1045	187	508	710	186	53	550	174	275	651	507	668	76	468	398	496	145	591	389
348223	J24	24h	24h-P2	PLACEBO2_POST	2015-05-19	HEC_first	56086		5522	959	3317	2798	2149	70	3593	609	1562	1655	130	289	1691	369	3170	1756	184	742	44	344	1078	609	541	735	294	976	121	1411	245	218	636	530	522	205	803	794	112	720	97	589	327
348224	JIE	24h	24h-P2	PLACEBO2_POST	2015-05-19	HEC_first	54910		7557	6383	2443	2058	2210	109	1355	1506	1542	495	1857	2130	1082	1018	1983	944	587	380	575	1631	706	587	398	243	473	273	108	217	358	147	403	267	276	355	180	413	963	185	310	433	1133
348222	JK3	24h	24h-P2	PLACEBO2_POST	2015-05-19	CARB_first	58576		2964	10994	10627	779	1450	524	373	761	1490	225	2675	1854	530	2169	171	1388	686	240	2072	662	711	979	494	93	634	279	115	7	179	23	313	269	270	360	194	511	618	266	0	530	130
348221	JLL	24h	24h-P2	PLACEBO2_POST	2015-05-19	HEC_first	52743		275	4990	5705	2786	1784	44	2466	1685	1109	1838	887	971	1774	804	711	590	720	359	1073	457	1034	658	608	876	236	884	13	727	788	301	477	470	670	871	194	294	238	467	200	310	132
348220	JZ8	24h	24h-P2	PLACEBO2_POST	2015-05-19	CARB_first	59737		6684	14097	2044	1316	2218	324	764	1509	1943	409	1894	2416	1040	971	911	995	902	178	731	727	667	595	894	214	1094	297	148	184	278	42	409	237	194	272	177	323	232	494	370	599	860
348231	J22	d8	d8-P2	PLACEBO2_POST	2015-05-26	CARB_first	70571		19115	7949	869	4160	2825	232	1607	2617	1762	921	2148	847	703	1093	68	818	2988	779	516	465	1066	705	828	579	328	453	94	86	420	693	237	514	471	389	98	247	618	326	815	251	121
348229	J24	d8	d8-P2	PLACEBO2_POST	2015-05-26	HEC_first	10240		135	86	171	569	720	25	891	58	218	437	28	25	530	211	181	592	0	305	0	44	214	95	116	198	0	252	11	103	19	145	129	31	223	107	142	19	61	31	0	69	37
348230	JIE	d8	d8-P2	PLACEBO2_POST	2015-05-26	HEC_first	62629		15474	7214	2978	3310	1518	34	1384	2226	1512	1217	1634	1595	984	1024	691	405	284	669	1599	603	455	447	788	597	1399	292	22	236	591	33	514	452	362	290	78	355	223	499	54	197	555
348228	JK3	d8	d8-P2	PLACEBO2_POST	2015-05-26	CARB_first	56124		6091	7005	4376	3585	3766	79	1891	2411	1897	816	1851	1146	599	486	1004	673	560	564	466	861	292	404	277	487	574	783	28	11	389	38	380	385	522	218	689	1375	525	459	20	621	74
348227	JLL	d8	d8-P2	PLACEBO2_POST	2015-05-26	HEC_first	50557		1972	9223	1111	2490	1769	73	1150	1968	1960	985	2090	2022	979	726	233	1242	280	690	156	483	1006	762	1270	512	382	411	16	124	566	509	494	421	481	297	66	196	384	366	36	342	149
348226	JZ8	d8	d8-P2	PLACEBO2_POST	2015-05-26	CARB_first	66120		4053	896	8373	2929	2434	137	2410	2654	1393	1178	1376	959	2780	912	2218	1655	21	1536	924	663	588	812	751	735	231	1611	163	2125	786	87	441	593	528	329	1698	196	209	409	32	309	317
348237	J22	T0	pre-G2	GRFT2_PRE	2015-06-01	CARB_first	25457		2427	2100	164	984	2002	7967	350	212	283	276	247	160	108	601	10	201	68	104	122	56	104	132	119	146	177	116	1453	41	48	214	161	72	132	201	28	128	147	52	161	68	46
348236	JIE	T0	pre-G2	GRFT2_PRE	2015-06-01	HEC_first	55093		7272	4444	3385	4546	3993	14	2477	1374	1107	1982	569	535	1309	749	627	77	709	1511	493	143	133	518	457	882	203	685	8	383	755	353	602	532	395	1264	112	110	532	201	215	120	421
348234	JK3	T0	pre-G2	GRFT2_PRE	2015-06-01	CARB_first	57055		8662	2975	2770	4221	1938	16	1868	1293	2389	2437	208	801	1311	314	2751	255	724	581	705	1052	86	415	91	966	849	350	11	66	447	580	294	311	243	309	1117	951	348	197	57	471	277
348233	JLL	T0	pre-G2	GRFT2_PRE	2015-06-01	HEC_first	62438		234	8905	1340	5390	1675	622	3225	808	320	3584	104	462	2560	815	256	34	17	3735	884	365	700	489	711	1543	77	698	88	1168	679	6513	503	573	737	742	423	188	502	307	0	34	60
348232	JZ8	T0	pre-G2	GRFT2_PRE	2015-06-01	CARB_first	48608		8395	3521	6699	1862	1313	9	1324	2488	987	360	665	1042	1225	403	882	1366	74	912	1024	941	737	356	492	272	169	769	20	958	314	29	259	380	213	330	419	70	320	190	0	277	234
348243	J22	24h	24h-G2	GRFT2_POST	2015-06-02	CARB_first	43854		8319	9575	497	1477	2159	27	658	1532	1158	633	605	1081	467	369	313	776	666	220	240	463	582	374	435	315	1034	203	28	326	260	333	247	340	196	156	73	484	215	200	13	323	177
348241	J24	24h	24h-G2	GRFT2_POST	2015-06-02	HEC_first	49676		785	4135	679	1414	1501	35	2380	1834	1509	1559	463	632	1630	422	4690	3421	5	138	17	605	854	675	625	430	250	797	53	663	502	237	773	646	459	89	787	996	171	671	0	241	311
348242	JIE	24h	24h-G2	GRFT2_POST	2015-06-02	HEC_first	61247		15062	9324	4351	2556	3293	26	1025	1108	1460	748	1111	1291	1067	1044	1107	166	721	854	793	520	392	718	375	291	536	252	27	174	519	143	397	400	202	523	56	171	443	187	16	240	429
348240	JK3	24h	24h-G2	GRFT2_POST	2015-06-02	CARB_first	50683		8529	9868	2596	1845	1877	9	491	1555	2658	481	596	2014	629	599	409	1310	703	344	192	1105	270	608	298	174	1062	231	8	0	444	81	283	368	190	237	292	679	294	293	31	594	99
348239	JLL	24h	24h-G2	GRFT2_POST	2015-06-02	HEC_first	64435		547	9794	3788	4236	3145	140	2151	1258	1372	2408	721	1416	1793	1709	416	510	348	1267	816	391	859	888	1115	956	188	611	2	368	1169	4216	803	509	532	905	152	106	532	415	4	329	206
348238	JZ8	24h	24h-G2	GRFT2_POST	2015-06-02	CARB_first	76400		3385	16422	4101	3287	1790	680	2834	2592	1331	1047	1125	2758	1339	2311	1169	4048	111	732	1751	1106	1579	694	881	554	581	559	155	1771	464	13	434	514	462	1211	312	106	576	231	10	825	715
348249	J22	d7	d7-G2	GRFT2_POST	2015-06-08	CARB_first	36798		1733	40	71	102	820	34	102	368	40	36	0	0	60	23	12	6	245	55	60	0	3	15	49	9	0	67	41	0	62	0	15	37	43	22	5	0	0	17	3205	4	0
348247	J24	d7	d7-G2	GRFT2_POST	2015-06-08	HEC_first	22617		898	18	119	452	890	8183	620	394	87	114	85	17	56	120	48	412	137	81	16	14	334	79	71	29	18	140	2802	3	52	556	88	100	86	36	84	4	106	42	8	72	0
348248	JIE	d7	d7-G2	GRFT2_POST	2015-06-08	HEC_first	33425		6223	1661	2721	2105	3325	74	920	1838	697	719	645	290	489	865	121	107	447	727	18	108	55	357	150	342	208	118	101	0	327	79	377	314	189	164	60	25	61	151	1524	82	133
348246	JK3	d7	d7-G2	GRFT2_POST	2015-06-08	CARB_first	46768		6096	6880	1315	1298	1249	5582	1650	1260	1306	243	1059	2040	426	1123	405	723	550	92	25	137	272	560	122	141	116	200	2241	97	270	13	196	83	499	378	518	249	470	129	86	335	108
348245	JLL	d7	d7-G2	GRFT2_POST	2015-06-08	HEC_first	32736		1346	1697	173	4338	1681	1046	1497	1156	472	2000	486	320	1019	980	8	83	17	934	204	129	237	388	683	853	66	307	11	16	430	790	399	369	252	216	401	27	150	285	6	148	45
348244	JZ8	d7	d7-G2	GRFT2_POST	2015-06-08	CARB_first	47617		6287	6536	8088	1162	1393	80	636	2138	1742	245	1010	2262	1059	577	554	826	208	205	302	917	511	520	372	201	443	366	22	185	399	0	316	479	174	51	343	213	104	404	0	356	222
[truncated: 170 more columns]
