# Supplementary material for: Impact of the griffithsin anti-HIV microbicide and placebo gels on the rectal mucosal proteome and microbiome in non-human primates
Source: Sci Rep. 2018 May 23;8:8059. doi: 10.1038/s41598-018-26313-8 (PMC5966460; doi:10.1038/s41598-018-26313-8)
Supplement: Supplementary file 4 — Dataset Table S3 [file 41598_2018_26313_MOESM4_ESM.xlsx]

## Sheet: Supplementary Table Pos Control
Supplementary Table S3. Taxonomic Assigments for 14 positive control samples comprising of a known mixtures of taxa.
SampleID	Sequence count	Enterococcus faecalis	Anaerococcus prevotii	Streptococcus agalactiae	Gardnerella vaginalis	Alloscardovia omnicolens	Eubacterium Peptostreptococcus Fusibacter etal	Bifidobacterium longum	Finegoldia magna	Lactobacillus iners	Peptoniphilus sp	Streptococcus anginosus constellatus	Prevotella histicola	Lactobacillus crispatus helveticus	Corynebacterium coyleae lipophiloflavum	Prevotella timonensis	Aerococcus christensenii	Lactobacillus gasseri johnsonii	Streptococcus oralis cristatus	Pseudomonas veronii extremaustralis	Propionimicrobium lymphophilum	Achromobacter xylosoxidans	g Corynebacterium	Prevotella corporis	Corynebacterium genitalium	Corynebacterium aurimucosum	Corynebacterium amycolatum lactis	Actinomyces turicensis	g Prevotella	EscherichiaShigella flexneri dysenteriae	Actinomyces neuii	Staphylococcus epidermidis aureus	Howardella ureilytica	Fusobacterium equinum	Klebsiella pneumoniae Buttiauxella brennerae Erwinia persicina	Actinobaculum schaalii	Corynebacterium tuberculostearicum pseudogenitalium	Varibaculum cambriense	g Alishewanella	BVAB1	Streptococcus salivarius	Lactobacillus jensenii 3	Actinomyces europaeus	Corynebacterium thomssenii 2	Peptostreptococcus anaerobius	Oligella urethralis	Dialister propionicifaciens	Prevotella bivia	Fastidiosipila sanguinis
PCRPOSVAG.RAV646	4809	1410	697	586	420	304	247	208	200	117	98	89	29	45	31	31	38	19	36	0	0	0	0	14	15	19	0	14	0	17	7	13	8	0	0	6	7	6	6	0	0	7	0	0	6	3	8	0	0
PCRPOSVAG.RAV651	39475	11359	5349	4099	3803	2249	1641	1654	1558	1184	913	543	493	357	470	363	214	312	191	138	252	98	151	140	125	75	79	94	112	68	98	46	62	60	62	44	70	54	62	15	86	39	50	0	31	32	36	33	17
PCRPOSVAG.RAV652	16414	4483	2036	1860	1648	1086	721	665	685	570	338	281	157	234	154	125	112	128	103	46	62	51	59	45	30	36	45	32	42	25	38	20	16	21	20	21	13	19	22	55	19	17	20	0	21	9	16	10	9
PCRPOSVAG.RAV653	21678	5979	2875	2484	2116	1163	948	938	837	719	410	343	220	251	203	194	179	144	123	94	87	95	78	70	66	54	58	77	48	40	41	41	28	30	43	25	35	26	27	66	33	37	14	24	26	18	17	0	10
PCRPOSVAG.RAV654	30750	8854	3977	3235	2991	1737	1292	1213	1192	1023	679	512	344	358	230	220	246	171	189	98	157	148	122	80	107	109	77	86	60	69	56	70	44	55	50	66	37	44	59	88	23	55	46	0	39	25	29	13	12
PCRPOSVAG.RAV655	44530	12030	5912	5161	4158	2505	1955	1734	1870	1610	1168	722	508	340	457	407	344	311	239	164	213	131	146	189	171	151	147	124	94	82	96	74	103	65	61	37	81	64	43	47	40	33	43	84	47	46	27	0	47
PCRPOSVAG.RAV656	24194	6493	3097	2893	2321	1435	1058	1059	928	818	579	381	281	241	182	257	183	141	115	96	131	92	103	66	93	69	73	75	64	60	60	33	41	34	40	33	33	29	24	14	23	34	33	39	20	24	16	36	22
PCRPOSVAG.RAV658	37367	10142	5404	3899	3633	2070	1832	1583	1560	1248	867	469	430	379	342	429	266	206	231	108	169	121	147	116	137	96	115	85	107	36	92	44	57	51	52	35	53	31	31	52	28	17	31	59	37	28	29	36	7
PCRPOSVAG.RAV660	34016	9352	4646	3517	3320	1980	1619	1413	1432	1182	743	468	468	325	274	286	260	167	174	129	155	148	123	107	145	70	95	85	95	63	58	41	34	52	45	64	30	62	45	17	65	38	50	0	26	51	31	28	17
PCRPOSVAG.RAV661	36467	10317	5034	4194	3325	1966	1824	1467	1376	1286	826	503	405	297	328	248	228	186	192	214	180	112	162	101	110	95	112	83	82	31	75	77	50	46	56	53	44	49	48	31	18	34	35	78	28	50	26	28	35
PCRPOSVAG.RAV662	38810	10303	5340	4208	3772	2264	1879	1453	1582	1323	990	536	548	382	434	288	304	257	223	210	180	151	145	164	140	111	100	89	101	41	78	88	69	68	33	59	44	60	58	21	47	55	41	0	45	47	20	40	36
PCRPOSVAG.RAV663	25888	7092	3517	2834	2481	1459	1205	1104	1109	842	592	339	298	220	284	257	193	187	127	102	138	130	94	85	63	91	78	72	53	38	53	34	31	46	28	45	32	30	20	7	38	27	33	53	15	24	21	25	26
PCRPOSVAG.RAV664	30301	8570	4070	3493	2786	1600	1361	1279	1210	888	729	448	428	262	317	249	223	190	160	112	149	109	140	140	109	73	76	80	92	44	62	44	41	32	32	39	37	42	35	16	37	19	50	53	31	25	25	19	30
PCRPOSVAG.RAV698	6167	1718	858	707	611	364	280	254	224	187	155	92	49	68	66	51	26	31	31	42	42	31	21	22	26	17	19	14	0	5	11	0	11	4	0	3	12	8	13	0	10	10	7	14	6	4	5	0	3
[truncated: 100 more columns]
